# Supplementary material for: Large-Scale Mercury Dispersion at Sea: Modelling a Multi-Hazard Case Study from Augusta Bay (Central Mediterranean Sea)
Source: Int J Environ Res Public Health. 2022 Mar 26;19(7):3956. doi: 10.3390/ijerph19073956 (PMC8997764; doi:10.3390/ijerph19073956)
Supplement: Supplementary file 1 [file ijerph-19-03956-s001.zip]

Archive with 1 entries (1 files):
- ijerph-1627337-supplementary.pdf
